# Supplementary material for: Impact of the COVID-19 Pandemic on Non-COVID-19 Clinical Trials
Source: J Cardiovasc Dev Dis. 2022 Jan 10;9(1):19. doi: 10.3390/jcdd9010019 (PMC8781416; doi:10.3390/jcdd9010019)
Supplement: Supplementary file 1 [file jcdd-09-00019-s001.zip]

Archive with 1 entries (1 files):
- jcdd-1450720 Supplemental Material.pdf
